# Supplementary material for: Short-Chain Fatty Acids (SCFAs) Modulate the Hepatic Glucose and Lipid Metabolism of Coilia nasus via the FFAR/AMPK Signaling Pathway In Vitro
Source: Int J Mol Sci. 2025 Apr 12;26(8):3654. doi: 10.3390/ijms26083654 (PMC12027798; doi:10.3390/ijms26083654)
Supplement: Supplementary file 1 [file ijms-26-03654-s001.zip]

Archive with 7 entries (4 files):
- Supplementary Files/
- Supplementary Files/Supplementary_Figure.pdf
- Supplementary Files/Supplementary_Table.xlsx
- __MACOSX/
- __MACOSX/Supplementary Files/
- __MACOSX/Supplementary Files/._Supplementary_Figure.docx
- __MACOSX/Supplementary Files/._Supplementary_Table.xlsx
