# Supplementary material for: Short-Chain Fatty Acids (SCFAs) Modulate the Hepatic Glucose and Lipid Metabolism of Coilia nasus via the FFAR/AMPK Signaling Pathway In Vitro
Source: Int J Mol Sci. 2025 Apr 12;26(8):3654. doi: 10.3390/ijms26083654 (PMC12027798; doi:10.3390/ijms26083654)
Supplement: Supplementary file 1 [file ijms-26-03654-s001.zip › Supplementary Files/Supplementary_Table.xlsx]

## Sheet: Table S1
Table S1. The primers used for RT-qPCR in the present study
primer names	sequence （5’-3’）	Tm (°C)	product size (bp)
β-actin-F	TGATTGGGACTGGGGATTGAA	59.98	114
β-actin -R	TAGCGACGGGCGGTGTGT	60.04
srebp1-F	TCGCTCACGCCTGCTCCTCT	59.97	212
srebp1-R	CCCACACCATCACCCACGGC	59.97
acc-F	CGGAGGGCCGCGACATCATC	59.98	151
acc -R	GCGCCGCTATTGGCCGAGAT	59.98
dgat-F	GGCTCGCCCAGACTGCTGTG	60.04	258
dgat -R	GCCCGGCCATTTCGAGGGAG	59.83
elvol6-F	CTCAGGGCGGCTGGTTTCCG	60.04	141
elvol6-R	GTGTGACGGGCACTCCTGGC	59.97
hsl-F	CTGCCGCTCGGCGTCCTATG	59.98	153
hsl -R	CCAGCTGGAAGCACCCTGGC	59.97
cpt1-F	TTGGGCTGGGAGGGGGCTTT	60.03	253
cpt1-R	GGGCGTGTGTGGTGAGAGGC	59.97
acadm-F	TGGGCCTGGGCGATGTCTCA	59.89	168
acadm -R	CCCAAGCCAGCTCTGCCACC	59.97
pparα-F	TGCGAGGGCTGTAAGGGTTT	59.97	108
pparα-R	TTGGCACTTGTTGCGGTTCT	59.97
gck-F	GTGGTGCCCTTCGCGGACTC	60.04	102
gck-R	GTTGGGGTCCGACAGCACCG	59.97
pfk-F	GAGTCGCCCCCAGAGGAGGG	60.04	133
pfk-R	AGCAGATGCGCTTGCCGTGT	59.97
g6pca1-F	GCGTGGACCTGCTGTGGACC	59.97	265
g6pca1-R	TAGAGGGCGGCCGTATGCGT	60.11
g6pca2-F	CTGTTCGGCCTCGGTCTGGC	59.97	120
g6pca2-R	CTGCAGGGTGGTGAGCGTGG	59.97
pck-F	GTGGACGGTGGAGTGCGTGG	59.98	139
pck-R	CATGGCGTGCGGGTTGGTCT	59.98
ffar2-F	ATCCTGCTGCTCAACCTGAC	60.04	158
ffar2-R	AGCGTGCTGTTGTAGATGGT	59.98
ffar3-F	CATCCTGGCGCTTTACTCCT	59.82	179
ffar3-R	CCGACAGAGGACACAGGAAG	59.76
ampkα-F	AGAACGTGCTGCTGGACGGC	59.98	237
ampkα-R	GGGTGGGAACGTGCTCGTCG	60.04

## Sheet: Table S2
Table S2. Score of FFAR2 docking with AA
Summary		RMSD_TO		Score contribution						E_GRID
No.	score	best	init	VDW	HBond	Elect	Desol	Clash	Torsion	TMPH4
1	-8.18	0	3.55	-8.62	-1.74	0.35	0	0	0	0
2	-8.07	22.29	19.27	-7.67	-1.59	-0.52	0	0	0	0
3	-8.06	1.88	3.91	-8.77	-1.47	-0.16	0	0	0	0
4	-7.83	1.39	3.06	-7.86	-1.46	0.06	0	0	0	0
5	-7.7	0.34	3.6	-8.73	-1.26	0.45	0	0	0	0
6	-7.65	19.96	23.49	-9.41	-0.89	-0.38	0	0	0	0
7	-7.65	22.7	20.54	-6.95	-1.44	0.03	0	0	0	0
8	-7.64	13.8	15.23	-7.63	-1.21	-0.32	0	0	0	0
9	-7.63	19.22	22.85	-8.38	-1.31	0.64	0	0	0	0
10	-7.58	2.07	4.27	-9.08	-1	0.15	0	0	0	0

## Sheet: Table S3
Table S3. Score of FFAR2 docking with PA
Summary		RMSD_TO		Score contribution						E_GRID
No.	score	best	init	VDW	HBond	Elect	Desol	Clash	Torsion	TMPH4
1	-9.39	0	4.89	-9.01	-1.8	-0.3	0	0	0.01	0
2	-9.36	22.36	22.1	-9.16	-1.6	-0.82	0	0	0	0
3	-9.27	1.94	6.03	-9.98	-1.39	-0.72	0	0	0.01	0
4	-9.14	1.35	4.88	-9.09	-1.43	-0.69	0	0	0.01	0
5	-9.02	22.93	25.19	-8.73	-1.46	-0.42	0	0	0.01	0
6	-9.01	13.71	12.31	-9.28	-1.23	-0.38	0	0.01	0.01	0
7	-8.84	1.33	4.93	-9.88	-1.04	-0.85	0	0	0.01	0
8	-8.77	21.2	23.35	-8.01	-1.3	-0.42	0	0	0	0
9	-8.71	14.09	12.46	-8.46	-0.99	-1.12	0	0	0.01	0
10	-8.68	21.76	23.89	-8.24	-1.24	-0.14	0	0	0	0

## Sheet: Table S4
Table S4. Analysis of interaction force types between FFAR2 and AA
name	distance	category	type
SER126:OG - AA:O	2.83	Hydrogen Bond	Conventional Hydrogen Bond
ASN317:ND2 - AA:O	2.96	Hydrogen Bond	Conventional Hydrogen Bond
AA:H - ASP85:OD1	1.91	Hydrogen Bond	Conventional Hydrogen Bond

## Sheet: Table S5
Table S5. Analysis of interaction force types between FFAR2 and PA
name	distance	category	type
SER126:OG - PA:O1	2.77	Hydrogen Bond	Conventional Hydrogen Bond
ASN317:ND2 - PA:O1	3.03	Hydrogen Bond	Conventional Hydrogen Bond
PA:H3 - ASP85:OD1	1.91	Hydrogen Bond	Conventional Hydrogen Bond
ALA318 - PA:C3	3.69	Hydrophobic	Alkyl
PHE88 - PA:C3	3.38	Hydrophobic	Pi-Alkyl

## Sheet: Table S6
Table S6. Score of FFAR3 docking with AA
Summary		RMSD_TO		Score contribution						E_GRID
No.	score	best	init	VDW	HBond	Elect	Desol	Clash	Torsion	TMPH4
1	-8.06	0	4.93	-8.54	-1.51	-0.14	0	0	0.01	0
2	-7.91	1.42	5.16	-7.45	-1.62	0.09	0	0	0	0
3	-7.83	1.5	4.66	-7.79	-1.49	0.14	0	0	0.01	0
4	-7.82	29.19	25.53	-9.07	-1.24	0.08	0	0	0.01	0
5	-7.72	1.59	5.25	-7.81	-1.41	0.32	0	0	0.01	0
6	-7.7	29.16	25.46	-8.8	-1.19	0.24	0	0.01	0.01	0
7	-7.64	29.51	25.44	-7.79	-1.12	-0.55	0	0	0.01	0
8	-7.55	22.66	18.97	-6.17	-1.61	0.56	0	0	0	0
9	-7.51	1.77	5.08	-7.81	-1.27	0.54	0	0	0.01	0
10	-7.44	22.69	19.05	-6.4	-1.5	0.75	0	0	0	0

## Sheet: Table S7
Table S7. Score of FFAR3 docking with PA
Summary		RMSD_TO		Score contribution						E_GRID
No.	score	best	init	VDW	HBond	Elect	Desol	Clash	Torsion	TMPH4
1	-9.52	0	5.31	-10.58	-1.55	-0.81	0	0	0.01	0
2	-9.27	1.09	5.92	-10.29	-1.39	-0.54	0	0	0	0
3	-8.92	1.63	5.52	-10.26	-1.08	-0.34	0	0	0.01	0
4	-8.77	23.43	23.11	-8.27	-1.32	-0.18	0	0	0.01	0
5	-8.74	23.19	22.84	-7.61	-1.59	0.52	0	0	0.01	0
6	-8.7	1.51	5.37	-11.39	-0.61	-0.44	0	0.01	0.01	0
7	-8.67	21.34	25.23	-10.18	-0.81	-0.55	0	0	0.01	0
8	-8.66	18.56	19.58	-6.58	-1.49	-0.3	0	0	0	0
9	-8.64	13.37	14.65	-8.15	-1.03	-0.99	0	0	0.01	0
10	-8.64	23.74	23.07	-8.09	-1.26	0.02	0	0	0	0

## Sheet: Table S8
Table S8. Analysis of interaction force types between FFAR3 and AA
name	distance	category	type
SER93:OG - AA:O	3.03	Hydrogen Bond	Conventional Hydrogen Bond
AA:H05 - ASP52:OD1	2.43	Hydrogen Bond	Conventional Hydrogen Bond
AA:H - SER260:O	1.89	Hydrogen Bond	Conventional Hydrogen Bond
ASN263:ND2 - AA:O2	2.75	Hydrogen Bond	Conventional Hydrogen Bond

## Sheet: Table S9
Table S9. Analysis of interaction force types between FFAR3 and PA
name	distance	category	type
PA:H04 - ASP52:OD1	2.4	Hydrogen Bond	Conventional Hydrogen Bond
PA:H3 - SER260:O	1.86	Hydrogen Bond	Conventional Hydrogen Bond
PA:C3 - ILE90	4.48	Hydrophobic	Alkyl
PHE55 – PA:C3	3.57	Hydrophobic	Pi-Alkyl
